# Supplementary material for: Infectious keratoconjunctivitis in European bison (Bison bonasus) in Poland: risk factors, epidemiology and anatomopathological changes with analysis of potential role of Thelazia nematodes in the disease development
Source: BMC Vet Res. 2024 Nov 21;20:524. doi: 10.1186/s12917-024-04375-3 (PMC11580673; doi:10.1186/s12917-024-04375-3)
Supplement: Supplementary file 1 — Additional file 1. Morphometric measurements of corneal layers. Morphometric measurements of the height of anterior corneal epithelium, Bowman's membrane, substantia propria, Descemet's membrane, and number of cells in the anterior epithelium and comparison of measurements between groups of animals showing different severity of changes. [file 12917_2024_4375_MOESM1_ESM.xls]

## Sheet: Arkusz1
Group (Score HP)	Individual	Epithelium (μm) x40	Bowmans membrane (μm) x40	Stroma (μm) x5	Descemets membrane (μm) x10	Number of cells in epithelium (μm) x40
No changes (0)	P2/30								Individual		Epithelium (μm) x40	Bowmans membrane (μm) x40	Stroma (μm) x5	Descemets membrane (μm) x10	Number of cells in the epithelium (μm) x40			LEGEND:
	32-P2																		measurement impossible
	34-P2	141.226	3.13683	1941.31	60.2061	9.46667			P2.21.1	P	130.86	3.59602	1628.37	94.859	8.4
	35-P1	158.749	3.86885	1262.58	52.0858	10.8			P2.21.1	L	143.438	3.58824	porozrywana	niewidoczna	9.8
	53-P2	116.172	3.68811	1710.92	44.4339	11.1739			P2.21.6	P	109.209	3.79675	>3000	82.7114	7.4
	55-P1	75.4714	3.67928	1120.63	115.551	10.0417			P2.21.6	L	164.925	niewidoczna	1199.36	74.2471	9.8
	57-P2	180.412	6.95458	1619.24	144.091	5.33333			P2.21.7	P	155.426	niewidoczna	1369.22	98.8336	10.8667
	58-P1	110.887	3.63485	1039.6	75.8338	5.4			P2.21.7	L	106.771	5.25161	>3000	75.2766	8.93333
	58-P2	120.75	4.8798	1303.71	99.6123	4.9			P2.21.8	P	86.8156	3.36746	>3000	49.1176	6.4
	66-P2	brak nabłonka	niewidoczna	1208.03	86.5157				P2.21.8	L	75.7126	3.76803	>3000	43.1677	5.13333
Minimal (1)	1-P1	143.438	3.58824	porozrywana	niewidoczna	9.8			P2.21.9	P	84.7002	3.91654	1648.49	31.6936	4.93333
	1-P2	130.86	3.59602	1628.37	94.859	8.4			P2.21.9	L	134.149	3.74926	1584.17	84.1259	8.66667
	28-P1	65.351	3.46294	844.107	157.092	6.73333			P2.21.10	P	101.903	2.5613	>3000	51.2714	8.93333
	28-P2	72.3526	2.46082	861.27	134.459	7.53333			P2.21.10	L	80.9358	3.60714	2379.89	47.7057	8.2
	29-P1	brak nabłonka	2.79799	808.332	64.7347				P2.21.12	P	165.123	niewidoczna	1242.42	107.831	9.8
	29-P2	brak nabłonka	3.38853	1106.01	57.7605				P2.21.12	L	135.97	4.19561	1277.25	111.605	9.46667
	36-P2	102.797	3.6962	1426.73	185.463	8.4			P2.21.18	P	92.8498	3.71715	1025.69	106.475	7.8
	37-P1	94.1103	3.66886	1087.75	72.7649	6.86667			P2.21.18	L	117.113	3.28576	1576.1	116.673	9.4
	38-P1	141.79	3.62243	1527.6	97.8704	9.86667			P2.21.19	P	132.163	2.99499	1822.68	130.063	6.46667
	43-P1	89.8428	5.27529	1031.66	48.9452	9.47619			P2.21.19	L	174.114	2.81906	1310.23	119.337	10.9333
	45-P1	92.9266	3.91024	1524.43	150.224	7.15			P2.21.20	P	77.3489	2.99589	>3000	105.856	5
	46-P2	124.888	6.17107	1930.62	96.0505	11.7667			P2.21.20	L	40.9271	3.28083	1537.61	112.095	1.86667
	53-P1								P2.21.21	P	91.2807	niewidoczna	1213.12	74.0644	6.93333
	62-P1	44.0955	5.21944	1395.01	105.603	4.23333			P2.21.21	L	69.5155	2.64972	porozrywana	niewidoczna	5.06667
	62-P2	102.212	4.788	1330.44	108.683	3.82759			P2.21.22	P	brak nabłonka	3.2445	1482.65	83.3132
	68-P1	brak nabłonka	3.89198	1052.7	48.1022				P2.21.22	L	19.4857	2.54346	>3000	52.1642	1.26667
	68-P2	brak nabłonka	3.68372	1185.48	57.1444				P2.21.23B	P	103.718	3.99984	1853.48	131.254	6.2
	69-P2	120.75	4.8798	1303.71	99.6123	4.9			P2.21.23B	L
Slight (2)	10-P2	101.903	2.5613	>3000	51.2714	8.93333			P2.21.24	P	138.842	niewidoczna	926.235	85.7581	9.2
	18-P1	117.113	3.28576	1576.1	116.673	9.4			P2.21.24	L	134.246	4.66443	1048.85	74.4155	8.8
	25-P2	116.979	4.43716	1781.45	87.6491	6.8			P2.21.25	P	116.979	4.43716	1781.45	87.6491	6.8
	26-P1	111.628	3.27892	998.146	25.7184	9.4			P2.21.25	L	119.958	3.58646	2007.61	66.2885	8.53333
	26-P2	112.624	3.31553	1097.75	21.8298	9.46667			P2.21.26	P	112.624	3.31553	1097.75	21.8298	9.46667
	27-P1	144.775	4.47338	1352	94.8127	9.86667			P2.21.26	L	111.628	3.27892	998.146	25.7184	9.4
	32-P1								P2.21.27	P	160.367	4.74772	1746.22	137.304	11.3333
	33-P2	190.676	niewidoczna	1237.1	89.021	12.6			P2.21.27	L	144.775	4.47338	1352	94.8127	9.86667
	42-P1	92.1488	2.63017	990.614	146.234	6.45833			P2.21.28	P	72.3526	2.46082	861.27	134.459	7.53333
	42-P2	70.9243	4.77118	1253.58	113.446	6.13636			P2.21.28	L	65.351	3.46294	844.107	157.092	6.73333
	45-P2	107.861	2.78573	510.965	216.462	8.06667			P2.21.29	P	brak nabłonka	3.38853	1106.01	57.7605
	46-P1	121.615	4.43892	2355.35	88.6465	9.3			P2.21.29	L	brak nabłonka	2.79799	808.332	64.7347
	63-P2								P2.21.30	P
	66-P1	108.297	2.94432	1148.73	106.238	4.34483			P2.21.30	L	brak nabłonka	niewidoczna	1249.08	34.8381
	72-P2	brak nabłonka	3.34163	1310.83	85.7324				P2.21.31	P	68.628	4.26133	1574.65	43.5795	8.6
	73-P1	brak nabłonka	niewidoczna	1358.84	niewidoczna				P2.21.31	L	97.6823	3.34694	2079.38	54.3766	9.06667
	73-P2	brak nabłonka	3.89928	1030.03	53.9333				P2.21.32	P
	78-P1	87.6278	2.71014	1498.61	94.178	8.25			P2.21.32	L
	81-P2	65.4063	3.8501	882.772	89.3661	10.0667			P2.21.33	P	190.676	niewidoczna	1237.1	89.021	12.6
Moderate (3)	6-P2	109.209	3.79675	>3000	82.7114	7.4			P2.21.33	L	123.082	niewidoczna	1193.93	91.2036	8.8
	8-P2	86.8156	3.36746	>3000	49.1176	6.4			P2.21.34	P	141.226	3.13683	1941.31	60.2061	9.46667
	9-P1	134.149	3.74926	1584.17	84.1259	8.66667			P2.21.34	L	137.469	niewidoczna	2165.42	94.5145	10.4
	9-P2	84.7002	3.91654	1648.49	31.6936	4.93333			P2.21.35	P	160.973	niewidoczna	porozrywana	41.2055	10.2667
	12-P1	135.97	4.19561	1277.25	111.605	9.46667			P2.21.35	L	158.749	3.86885	1262.58	52.0858	10.8
	12-P2	165.123	niewidoczna	1242.42	107.831	9.8			P2.21.36	P	102.797	3.6962	1426.73	185.463	8.4
	19-P2	132.163	2.99499	1822.68	130.063	6.46667			P2.21.36	L
	20-P1	40.9271	3.28083	1537.61	112.095	1.86667			P2.21.37	P	120.121	niewidoczna	1493.08	75.9938	6.66667
	23-P2	103.718	3.99984	1853.48	131.254	6.2			P2.21.37	L	94.1103	3.66886	1087.75	72.7649	6.86667
	25-P1	119.958	3.58646	2007.61	66.2885	8.53333			P2.21.38	P	183.547	niewidoczna	1200.64	104.122	11.0667
	27-P2	160.367	4.74772	1746.22	137.304	11.3333			P2.21.38	L	141.79	3.62243	1527.6	97.8704	9.86667
	31-P1	97.6823	3.34694	2079.38	54.3766	9.06667			P2.21.42	P	70.9243	4.77118	1253.58	113.446	6.13636
	33-P1	123.082	niewidoczna	1193.93	91.2036	8.8			P2.21.42	L	92.1488	2.63017	990.614	146.234	6.45833
	34-P1	137.469	niewidoczna	2165.42	94.5145	10.4			P2.21.43	P
	35-P2	160.973	niewidoczna	porozrywana	41.2055	10.2667			P2.21.43	L	89.8428	5.27529	1031.66	48.9452	9.47619
	37-P2	120.121	niewidoczna	1493.08	75.9938	6.66667			P2.21.44	P	149.694	4.42481	1440.3	57.2425	9.15789
	38-P2	183.547	niewidoczna	1200.64	104.122	11.0667			P2.21.44	L	87.3806	5.14867	1648.02	79.1744	9.3
	44-P2	149.694	4.42481	1440.3	57.2425	9.15789			P2.21.45	P	107.861	2.78573	510.965	216.462	8.06667
	55-P2	109.623	6.13519	1087.55	132.845	12.2609			P2.21.45	L	92.9266	3.91024	1524.43	150.224	7.15
	56-P1	140.143	4.35436	1192.93	76.3405	12.32			P2.21.46	P	124.888	6.17107	1930.62	96.0505	11.7667
	60-P2	89.3386	5.39702	1979.96	88.8254	4.83333			P2.21.46	L	121.615	4.43892	2355.35	88.6465	9.3
	67-P1	brak nabłonka	niewidoczna	1217.01	82.3362				P2.21.47	P
	69-P1								P2.21.47	L
	75-P2	54.955	3.42886	962.318	77.9138	5.85185			P2.21.53	P	116.172	3.68811	1710.92	44.4339	11.1739
	82-P1	68.5519	3.68991	817.748	60.0886	9.93333			P2.21.53	L
Severe (4)	6-P1	164.925	niewidoczna	1199.36	74.2471	9.8			P2.21.54	P	brak nabłonka	niewidoczna	1307.06	48.9632
	7-P1	106.771	5.25161	>3000	75.2766	8.93333			P2.21.54	L	brak nabłonka	niewidoczna	1118.34	41.8851
	7-P2	155.426	niewidoczna	1369.22	98.8336	10.8667			P2.21.55	P	109.623	6.13519	1087.55	132.845	12.2609
	8-P1	75.7126	3.76803	>3000	43.1677	5.13333			P2.21.55	L	75.4714	3.67928	1120.63	115.551	10.0417
	10-P1	80.9358	3.60714	2379.89	47.7057	8.2			P2.21.56	P	151.605	3.09497	1223.6	82.1421	11.9167
	18-P2	92.8498	3.71715	1025.69	106.475	7.8			P2.21.56	L	140.143	4.35436	1192.93	76.3405	12.32
	19-P1	174.114	2.81906	1310.23	119.337	10.9333			P2.21.57	P	180.412	6.95458	1619.24	144.091	5.33333
	21-P1	69.5155	2.64972	porozrywana	niewidoczna	5.06667			P2.21.57	L
	21-P2	91.2807	niewidoczna	1213.12	74.0644	6.93333			P2.21.58	P	141.148	4.08972	1308.24	118.031	4.83333
	22-P1	19.4857	2.54346	>3000	52.1642	1.26667			P2.21.58	L	110.887	3.63485	1039.6	75.8338	5.4
	31-P2	68.628	4.26133	1574.65	43.5795	8.6			P2.21.59	P	120.75	4.8798	1303.71	99.6123	4.9
	36-P1								P2.21.59	L
	44-P1	87.3806	5.14867	1648.02	79.1744	9.3			P2.21.60	P	89.3386	5.39702	1979.96	88.8254	4.83333
	47-P1								P2.21.60	L	126.439	4.16251	2016.55	103.546	6.65517
	56-P2	151.605	3.09497	1223.6	82.1421	11.9167			P2.21.61	P	169.693	4.92065	1242.39	97.8511	5.76667
	60-P1	126.439	4.16251	2016.55	103.546	6.65517			P2.21.61	L
	61-P2	169.693	4.92065	1242.39	97.8511	5.76667			P2.21.62	P	102.212	4.788	1330.44	108.683	3.82759
	64-P2								P2.21.62	L	44.0955	5.21944	1395.01	105.603	4.23333
	65-P1	108.297	2.94432	1148.73	106.238	4.34483			P2.21.63	P
	65-P2								P2.21.63	L
	67-P2	90.2599	4.39077	1160.85	114.046	4.89655			P2.21.64	P
	72-P1	brak nabłonka	3.36531	845.078	70.2737	brak nabłonka			P2.21.64	L
	76-P1	89.6581	niewidoczna	868.515	168.991	5.46667			P2.21.65	P
	76-P2	93.7547	5.26626	1053.87	141.23	5.83333			P2.21.65	L	108.297	2.94432	1148.73	106.238	4.34483
	77-P1	74.0389	2.94929	1796.37	89.7273	9.04			P2.21.66	P	brak nabłonka	niewidoczna	1208.03	86.5157
	80-P1	91.5837	2.50896	873.57	104.399	8.73333			P2.21.66	L	brak nabłonka	niewidoczna	1038.19	73.2542
	80-P2	125.065	3.13918	1467.43	97.979	11.6333			P2.21.67	P	90.2599	4.39077	1160.85	114.046	4.89655
	83-P2	brak nabłonka	3.01208	1002.94	72.5236	brak nabłonka			P2.21.67	L	brak nabłonka	niewidoczna	1217.01	82.3362
									P2.21.68	P	brak nabłonka	3.68372	1185.48	57.1444
									P2.21.68	L	brak nabłonka	3.89198	1052.7	48.1022
									P2.21.69	P	brak nabłonka	4.2039	849.053	123.101
									P2.21.69	L
									P2.21.70	P
									P2.21.70	L	brak nabłonka	4.11429	907.833	80.4215
									P2.21.71	P	brak nabłonka	4.67951	1143.24	64.3102
									P2.21.71	L	brak nabłonka	3.83437	1471.32	81.9715
									P2.21.72	P	brak nabłonka	3.34163	1310.83	85.7324
									P2.21.72	L	brak nabłonka	3.36531	845.078	70.2737
									P2.21.73	P	brak nabłonka	3.89928	1030.03	53.9333
									P2.21.73	L	brak nabłonka	niewidoczna	1358.84	niewidoczna
									P2.21.74	P
									P2.21.74	L	63.6704	4.12116	1126	112.761	5.26667
									P2.21.75	P	54.955	3.42886	962.318	77.9138	5.85185
									P2.21.75	L	brak nabłonka	2.7782	1145.25	74.2531
									P2.21.76	P	93.7547	5.26626	1053.87	141.23	5.83333
									P2.21.76	L	89.6581	niewidoczna	868.515	168.991	5.46667
									P2.21.77	P
									P2.21.77	L	74.0389	2.94929	1796.37	89.7273	9.04
									P2.21.78	P	brak nabłonka	niewidoczna	1293.2	63.6847
									P2.21.78	L	87.6278	2.71014	1498.61	94.178	8.25
									P2.21.79	P	brak nabłonka	3.51852	1432.26	69.1032
									P2.21.79	L
									P2.21.80	P	125.065	3.13918	1467.43	97.979	11.6333
									P2.21.80	L	91.5837	2.50896	873.57	104.399	8.73333
									P2.21.81	P	65.4063	3.8501	882.772	89.3661	10.0667
									P2.21.81	L	brak nabłonka	3.37105	1067.79	99.5701
									P2.21.82	P	brak nabłonka	2.95923	924.045	62.3253
									P2.21.82	L	68.5519	3.68991	817.748	60.0886	9.93333
									P2.21.83	P	brak nabłonka	3.01208	1002.94	72.5236
									P2.21.83	L	brak nabłonka	2.73785	960.862	88.5178
									P2.21.84	P	brak nabłonka	3.2582	1186.11	48.3193
									P2.21.84	L	brak nabłonka	3.95779	1264.44	71.6465
									P2.21.85	P	brak nabłonka	3.92896	896.422	133.306
									P2.21.85	L	brak nabłonka	3.51257	929.506	122.726
