# Supplementary material for: Infectious keratoconjunctivitis in European bison (Bison bonasus) in Poland: risk factors, epidemiology and anatomopathological changes with analysis of potential role of Thelazia nematodes in the disease development
Source: BMC Vet Res. 2024 Nov 21;20:524. doi: 10.1186/s12917-024-04375-3 (PMC11580673; doi:10.1186/s12917-024-04375-3)
Supplement: Supplementary file 2 — Additional file 2. Evaluation protocol of histopathological changes of the cornea and conjunctiva. Evaluation protocol of histopathological changes of the cornea and conjunctiva. [file 12917_2024_4375_MOESM2_ESM.xls]

## Sheet: OCENY cz.1
	Pathological change	SKALA	1-P1	1-P2	6-P1	6-P2	7-P1	7-P2	8-P1	8-P2	9-P1	9-P2	10-P1	10-P2	12-P1	12-P2	18-P1	18-P2	19-P1	19-P2	20-P1	20-P2	21-P1	21-P2	22-P1	22-P2	23-P2	25-P1	25-P2	26-P1	26-P2	27-P1	27-P2	28-P1	28-P2	29-P1	29-P2	P2/30	31-P1	31-P2	32-P1	32-P2	33-P1	33-P2	34-P1	34-P2	35-P1	35-P2	36-P1
	Inflammatory infiltrates in the conjunctival stroma	C	1	0	3	3	0	3	4	4	2	3	4	4	3	2	2	3	3	3	4	4	4	4	3	0	3	0	1	0	2	1	0	1	3	1	2	3	4	4	4	2	2	1	3	2	0	1	2
	Conjunctival epithelial inflammatory infiltrates	C	0	0	2	2	0	2	2	2	0	1	2	2	1	0	2	3	2	1	3	1	4	4	2	0	1	0	0	0	1	0	0	0	2	0	0	3	2	3	4	1	1	1	1	1	0	3	0
	Neutrophilic infiltrates	C	0	0	0	0	0	1	1	1	0	1	1	1	0	0	1	2	1	1	0	0	2	2	1	0	1	0	0	0	0	1	0	0	1	0	0	1	1	1	0	0	1	0	0	0	0	0	0
	Eosinophilic infiltrates	C	0	0	0	0	0	0	0	0	0	0	0	0	0	0	0	0	0	0	0	0	1	2	0	0	0	0	0	0	0	0	0	0	0	0	0	1	0	0	0	0	0	0	0	0	0	0	0
	Histiocytic infiltrates	C	0	0	0	0	0	0	1	1	0	0	1	1	1	1	0	1	0	1	1	1	1	3	0	0	0	0	0	0	0	0	0	0	0	0	0	1	1	1	1	0	0	0	0	1	0	1	0
	Lymphocytic infiltrates	C	1	0	2	2	0	3	4	4	2	3	4	4	3	3	1	3	0	3	3	3	4	4	3	0	3	0	1	0	2	1	0	1	3	1	2	3	4	4	4	2	3	1	3	2	0	4	1
	Plasma cell infiltrates	C	0	0	1	1	0	1	2	2	1	1	1	1	1	1	1	1	2	1	1	1	1	2	1	0	1	0	0	0	1	0	0	1	1	0	1	0	1	1	3	1	2	1	1	0	0	1	0
	CALT hyperplasia	B	1	1	2	1	0	3	4	4	2	1	4	3	0	0	2	2	1	3	3	3	0	4	1	0	2	0	0	0	2	0	0	0	3	0	0	3	4	4	4	0	2	0	0	0	1	4	0
	Goblet cell hyperplasia	C	2	1	3	1	0	3	1	2	3	3	4	2	0	0	0	2	3	2	0	0	1	4	0	1	0	2	1	0	0	0	0	0	0	0	0	4	4	2	0	0	0	0	2	0	1	3	0
	Fibrosis of the stroma	B	0	0	2	1	0	1	1	0	2	2	2	2	2	2	0	0	0	0	1	0	1	2	2	2	0	0	0	0	0	0	0	0	0	0	1	0	1	1	3	0	0	0	0	0	0	0	2
	Edema of the stroma	B	0	0	1	1	4	3	1	2	1	1	1	1	1	1	3	2	4	3	0	1	2	2	1	0	1	1	0	1	2	0	0	0	2	1	1	2	3	3	1	0	0	0	0	0	0	0	0
	Epithelial vacuolation	B	0	0	0	0	0	1	0	0	0	0	2	0	0	0	0	1	2	2	1	1	0	2	0	0	0	2	1	0	0	0	0	0	1	0	0	2	0	1	1	2	0	0	1	0	1	1	0
	Conjunctival epithelial hyperplasia	B	0	0	0	1	0	2	2	1	1	1	1	1	3	1	1	2	2	1	0	1	3	3	1	2	0	0	0	1	1	1	0	2	3	0	2	0	1	1	2	0	0	1	0	0	0	0	2
	Conjunctival epithelial desquamation	B	1	0	1	3	4	1	2	1	1	2	1	1	1	0	2	3	2	2	4	3	4	3	3	1	2	3	1	1	2	0	0	0	1	0	2	3	2	4	3	1	0	0	0	0	0	2	0
	Erosions/Ulcers	B	0	0	2	1	3	2	3	0	0	1	2	1	0	0	1	3	2	1	2	1	3	3	2	0	0	0	0	0	0	0	0	0	0	0	0	1	2	3	3	0	1	0	0	0	0	0	0
		Sume	6	2	19	17	11	26	28	24	15	20	30	24	16	11	16	28	24	24	23	20	31	44	20	6	14	8	5	3	13	4	0	5	20	3	11	27	30	33	33	9	12	5	11	6	3	20	7
		Mediana	0	0	1	1	0	2	2	1	1	1	2	1	1	0	1	2	2	1	1	1	2	3	1	0	1	0	0	0	1	0	0	0	1	0	0	2	2	2	3	0	0	0	0	0	0	1	0
		Q1	0	0	0	0.5	0	1	1	0.5	0	1	1	1	0	0	0	1	0.5	1	0	0.5	1	2	0.5	0	0	0	0	0	0	0	0	0	0	0	0	1	1	1	1	0	0	0	0	0	0	0	0
		Q2	1	0	2	1.5	0	3	2.5	2	2	2	3	2	1.5	1	2	3	2	2.5	3	2	3.5	4	2	0.5	1.5	0.5	1	0	2	0.5	0	0.5	2.5	0	1.5	3	3.5	3.5	3.5	1	1.5	1	1	0.5	0	2.5	0.5
		DQ	0.5	0	1	0.5	0	1	0.75	0.75	1	0.5	1	0.5	0.75	0.5	1	1	0.75	0.75	1.5	0.75	1.25	1	0.75	0.25	0.75	0.25	0.5	0	1	0.25	0	0.25	1.25	0	0.75	1	1.25	1.25	1.25	0.5	0.75	0.5	0.5	0.25	0	1.25	0.25
			1-P1	1-P2	6-P1	6-P2	7-P1	7-P2	8-P1	8-P2	9-P1	9-P2	10-P1	10-P2	12-P1	12-P2	18-P1	18-P2	19-P1	19-P2	20-P1	20-P2	21-P1	21-P2	22-P1	22-P2	23-P2	25-P1	25-P2	26-P1	26-P2	27-P1	27-P2	28-P1	28-P2	29-P1	29-P2	P2/30	31-P1	31-P2	32-P1	32-P2	33-P1	33-P2	34-P1	34-P2	35-P1	35-P2	36-P1
	Corneal erosions	B	0	1	3	3	3	2	4	3	4	3	2	1	3	2	1	4	4	2	4		4	4	4		3	3	2	0	1	2	3	0	1				3	4	0	0	2	1	2	0	0	3	2
	Corneal ulcers	B	0	0	1	1	1	0	2	1	2	0	0	0	0	0	0	3	3	0	2		3	4	2		1	1	1	0	0	0	1	0	0				2	2	3	0	0	0	1	0	0	0	3
	Corneal intraepithelial cysts	B	0	0	3	0	2	2	3	3	3	1	3	3	0	3	1	2	1	0	1		4	4	1		2	3	3	0	0	0	2	0	0				2	3	1	0	2	2	2	0	0	0	1
	Corneal subepithelial cysts	B	0	0	3	0	2	1	1	1	3	0	3	1	0	2	0	2	1	0	3		4	4	1		2	2	2	0	1	1	2	0	0				3	3	0	0	0	1	3	0	0	0	0
	Inflammatory infiltrates in the anterior epithelium	B	0	1	2	3	2	2	2	2	1	1	2	2	3	2	1	3	3	1	2		4	4	3		0	0	0	0	0	1	1	1	1				1	2	2	0	0	0	1	0	0	0	4
	Inflammatory infiltrates in the stroma	B	0	0	3	1	0	2	0	0	0	1	1	0	1	0	0	1	1	1	1	0	1	4	0	0	0	0	0	0	0	0	0	1	0	0	0	0	1	1	0	0	2	1	1	0	0	3	4
	Granulocytic infiltrates	C	0	1	1	2	2	2	0	0	0	0	0	0	1	2	0	2	1	1	2	0	3	4	2	0	0	0	0	0	0	1	1	1	1	0	0	0	1	2	2	0	1	0	0	0	0	1	2
	Lymphocytic infiltrates	C	0	1	3	3	2	2	1	1	1	1	2	2	3	1	1	3	3	1	2	0	2	4	2	0	0	0	0	0	0	1	1	0	0	0	0	0	1	1	0	0	2	1	1	0	0	3	4
	Histiocytic infiltrates	C	0	0	0	0	0	0	1	1	0	0	2	0	2	0	1	1	1	0	0	0	2	3	1	0	0	0	0	0	0	0	0	0	0	0	0	0	0	0	1	0	0	0	0	0	0	1	1
	Anterior epithelial edema	C	1	2	2	2	2	2	3	3	0	2	3	1	2	2	1	2	1	1	2		2	3	2		2	2	2	2	2	2	3	0	0				1	2	2	0	0	2	2	0	0	0	3
	Anterior epithelial vacuolation	B	1	2	2	3	2	2	3	2	2	2	3	1	2	2	1	2	1	1	2		3	2	2		2	3	3	2	2	2	2	0	0				2	3	1	0	3	2	3	0	0	0	3
	Anterior epithelial hyperplasia	B	1	0	2	0	3	3	0	0	3	3	2	2	0	2	0	1	1	2	0		3	4	1		0	1	1	0	0	1	2	1	0				1	1	4	0	2	2	3	0	0	2	4
	Anterior epithelial keratosis	B	0	0	0	0	1	1	0	0	1	0	0	0	0	0	0	0	2	3	0		1	3	0		0	0	0	0	0	0	1	0	0				0	0	0	0	0	0	0	0	0	2	4
	Stromal edema	B	3	2	3	4	4	4	4	3	2	3	4	2	3	2	3	4	4	4	3	3	3	2	4	2	4	4	3	2	2	4	4	1	1	1	2	1	4	4	2	1	1	2	2	0	0	1	1
	Fibroplasia	B	0	0	2	1	0	3	1	0	0	2	2	0	2	1	0	2	4	2	0	0	1	4	0	0	2	2	1	2	2	0	2	2	1	0	0	0	0	0	0	2	3	1	2	0	0	2	3
	Stromal fibrosis	B	0	0	0	0	0	1	0	0	0	0	0	0	0	0	0	0	1	0	0	0	0	4	0	0	0	0	0	0	0	0	0	0	0	0	0	0	0	0	0	0	1	0	0	0	0	2	3
	Fiber fragmentation	B	0	0	0	0	0	0	3	2	0	3	2	0	0	0	0	1	2	1	2	2	1	2	2	3	2	2	2	1	1	1	1	1	1	0	0	0	2	2	2	0	0	0	0	0	0	0	0
	Fiber edema	B	3	2	2	3	4	3	4	3	2	3	4	2	3	2	2	3	3	3	2	2	3	2	4	2	3	3	2	3	3	2	3	2	2	2	2	1	4	4	2	1	1	2	2	1	1	1	0
	Fiber bundle formation	B	0	0	1	0	0	1	1	0	0	2	0	0	0	0	0	1	3	1	0	0	0	4	0	0	0	0	0	0	0	0	0	0	0	0	0	0	0	0	0	0	0	0	1	0	0	2	3
	Formowanie się jam w istocie właściwej rogówki	B	0	0	2	3	3	2	3	2	2	2	2	2	2	1	2	3	4	2	1	0	2	3	3	2	1	3	3	3	3	3	2	2	2	3	3	2	2	3	2	2	2	0	0	0	0	2	2
	Accumulation of fluid in the corneal stroma	B	2	1	3	3	3	2	4	3	2	3	3	2	3	2	2	3	3	3	2	3	3	1	3	2	1	3	2	3	3	3	3	2	2	1	2	2	4	3	0	0	0	0	0	0	0	0	0
	Neovascularization	B	0	1	3	2	2	3	0	0	2	3	1	0	1	4	1	4	4	2	0	0	1	4	1	1	2	2	0	0	0	0	1	0	0	0	0	0	1	1	0	1	2	2	3	0	0	4	4
	Bowman's membrane thickening	B	0	2	3	3	3	3	1	1	3	2	1	0	1	2	0	0	3	2	1	0	1	2	3	0	0	0	0	1	1	0	0	0	0	0	0	0	1	1	1	0	3	2	3	0	0	2	0
	Descemet's membrane thickening	B	0	2	2	3	3	3	2	2	2	2	2	2	3	4	3	4	4	4	4	4	3	4	3	3	4	3	3	2	2	3	3	4	4	3	3	1	3	3	3	2	2	3	3	1	1	3	3
	Iris-corneal adhesion	B	0	0	2	0	0	2	0	0	0	0	0	0	0	0	0	0	0	0	0	0	0	0	0	0	0	0	0	0	0	0	0	0	0	0	0	0	0	0	0	0	2	2	0	0	0	3	4
	Iriditis	C	0	0	0	0	0	0	0	0	0	0	0	0	0	0	0	0	0	0	0	0	0	0	0	0	0	0	0	0	0	0	0	0	0	0	0	0	0	0	0	0	1	0	0	0	0	0	2
	Uveitis	C	0	0	0	0	0	0	0	0	0	0	0	0	0	0	0	0	0	0	0	0	0	0	0	0	0	0	0	0	0	0	0	0	0	0	0	0	0	0	0	0	0	0	0	0	0	0	0
		Sume	11	18	48	40	44	48	43	33	35	39	44	23	35	36	20	51	58	37	36		54	79	44		31	37	30	21	23	27	38	18	16				39	45	28	9	32	26	35	2	2	37	60
		Mediana	0	0	2	1	2	2	1	1	1	2	2	0	1	2	0	2	2	1	1		2	4	2		1	1	1	0	0	1	1	0	0				1	2	1	0	1	1	1	0	0	1	3
		Q1	0	0	0	0	0	1	0	0	0	0	0	0	0	0	0	0	1.5	0.5	0		0	1.5	0		0	0	0	0	0	0	0	0	0				0	0	0	0	0	0	0	0	0	0.5	0
		Q2	0	1	3	3	3	2.5	3	2	2	2.5	2.5	2	2.5	2	1	3	3	2	2		3	4	3		2	3	2	2	2	2	2	1	1				2	3	2	0	2	2	2	0	0	2	3.5
		DQ	0	0.5	1.5	1.5	1.5	0.75	1.5	1	1	1.25	1.25	1	1.25	1	0.5	1.5	0.75	0.75	1		1.5	1.25	1.5		1	1.5	1	1	1	1	1	0.5	0.5				1	1.5	1	0	1	1	1	0	0	0.75	1.75
			Legend				SCORE OF HISTOPATHOLOGICAL CHANGES
				assesment impossible			CONJUNCTIVA
							0	0-5	no changes
							1	6-12	minimal
							2	13-19	slight
							3	20-26	moderate
							4	>27	severe
							CORNEA
							0	0-10	no changes
							1	11-20	minimal
							2	21-30	slight
							3	31-40	moderate
							4	>41	severe
[truncated: 76 more columns]
